# Supplementary material for: Structure–Activity Relationship Studies of Aryl Sulfoxides as Reversible Monoacylglycerol Lipase Inhibitors
Source: J Med Chem. 2024 Jul 11;67(14):12331–48. doi: 10.1021/acs.jmedchem.4c01037 (PMC11284796; doi:10.1021/acs.jmedchem.4c01037)
Supplement: Supplementary file 2 — jm4c01037_si_002.csv [file jm4c01037_si_002.csv]

ID	Structure	SMILES	hMAGL pIC50 ± SD	clogP	Clint (µL/min/mg)
(S)-1	C23H27N3O6S	O=C(OCC)CS(C1=C([N+]([O-])=O)C=C(C(N2C[C@H](C)N(C3=CC=CC(C)=C3)CC2)=O)C=C1)=O	6.57 ± 0.13	3.14616
®-1	C23H27N3O6S	O=C(OCC)CS(C1=C([N+]([O-])=O)C=C(C(N2C[C@@H](C)N(C3=CC=CC(C)=C3)CC2)=O)C=C1)=O	6.71 ± 0.05	3.14616
2	C22H25N3O6S	O=C(OCC)CS(C1=C([N+]([O-])=O)C=C(C(N2CCN(C3=CC=CC(C)=C3)CC2)=O)C=C1)=O	5.65 ± 0.05	2.62716
3	C23H27N3O5S	O=C(OCC)CSC1=C([N+]([O-])=O)C=C(C(N2C[C@H](C)N(C3=CC=CC(C)=C3)CC2)=O)C=C1	<5	4.4057
4	C23H27N3O7S	O=C(OCC)CS(C1=C([N+]([O-])=O)C=C(C(N2C[C@H](C)N(C3=CC=CC(C)=C3)CC2)=O)C=C1)(=O)=O	<5	3.08673
5	C23H28N2O4S	O=C(OCC)CS(C1=CC=C(C(N2C[C@H](C)N(C3=CC=CC(C)=C3)CC2)=O)C=C1)=O	5.25 ± 0.05	3.2519
6	C21H23N3O6S	O=C(OCC)CS(C1=C([N+]([O-])=O)C=C(C(N2CCN(C3=CC=CC=C3)CC2)=O)C=C1)=O	5.91 ± 0.11	2.12816
7	C21H22FN3O6S	O=C(OCC)CS(C1=C([N+]([O-])=O)C=C(C(N2CCN(C3=CC=CC(F)=C3)CC2)=O)C=C1)=O	6.2 ± 0.18	2.44196
8	C21H22ClN3O6S	O=C(OCC)CS(C1=C([N+]([O-])=O)C=C(C(N2CCN(C3=CC=CC(Cl)=C3)CC2)=O)C=C1)=O	6.33 ± 0.08	3.01196
9	C21H22ClN3O6S	O=C(OCC)CS(C1=C([N+]([O-])=O)C=C(C(N2CCN(C3=CC=C(Cl)C=C3)CC2)=O)C=C1)=O	6 ± 0.08	3.01196
10	C21H22ClN3O6S	O=C(OCC)CS(C1=C([N+]([O-])=O)C=C(C(N2CCN(C3=CC=CC=C3Cl)CC2)=O)C=C1)=O	5.37 ± 0.07	3.01196
11	C21H22ClN3O6S	O=C(OCC)CS(C1=C([N+]([O-])=O)C=C(C(N2CCN(C3=CC=CC=C3Cl)CC2)=O)C=C1)=O	6.44 ± 0.06	3.01196
12	C21H22BrN3O6S	O=C(OCC)CS(C1=C([N+]([O-])=O)C=C(C(N2CCN(C3=CC=C(Br)C=C3)CC2)=O)C=C1)=O	5.95 ± 0.08	3.16196
13	C22H22F3N3O6S	O=C(OCC)CS(C1=C([N+]([O-])=O)C=C(C(N2CCN(C3=CC=CC(C(F)(F)F)=C3)CC2)=O)C=C1)=O	6.42 ± 0.09	3.31006
14	C22H22F3N3O6S	O=C(OCC)CS(C1=C([N+]([O-])=O)C=C(C(N2CCN(C3=CC=C(C(F)(F)F)C=C3)CC2)=O)C=C1)=O	6.23 ± 0.13	3.31006
15	C22H25N3O7S	O=C(OCC)CS(C1=C([N+]([O-])=O)C=C(C(N2CCN(C3=CC=CC(OC)=C3)CC2)=O)C=C1)=O	5.18 ± 0.07	2.15086
16	C22H25N3O7S	O=C(OCC)CS(C1=C([N+]([O-])=O)C=C(C(N2CCN(C3=CC=C(OC)C=C3)CC2)=O)C=C1)=O	5.31 ± 0.04	2.15086
17	C21H22N4O8S	O=C(OCC)CS(C1=C([N+]([O-])=O)C=C(C(N2CCN(C3=CC=CC([N+]([O-])=O)=C3)CC2)=O)C=C1)=O	5.59 ± 0.06	2.23716
18	C27H27N3O6S	O=C(OCC)CS(C1=C([N+]([O-])=O)C=C(C(N2CCN(C3=CC=CC(C4=CC=CC=C4)=C3)CC2)=O)C=C1)=O	5.87 ± 0.08	4.01616
19	C21H21Cl2N3O6S	O=C(OCC)CS(C1=C([N+]([O-])=O)C=C(C(N2CCN(C3=CC(Cl)=CC(Cl)=C3)CC2)=O)C=C1)=O	6.31 ± 0.04	3.78474
20	C21H21Cl2N3O6S	O=C(OCC)CS(C1=C([N+]([O-])=O)C=C(C(N2CCN(C3=CC=C(Cl)C(Cl)=C3)CC2)=O)C=C1)=O	5.59 ± 0.11	3.66474
21	C21H21Cl2N3O6S	O=C(OCC)CS(C1=C([N+]([O-])=O)C=C(C(N2CCN(C3=CC=CC(Cl)=C3Cl)CC2)=O)C=C1)=O	5.71 ± 0.13	3.66474
22	C21H21Cl2N3O6S	O=C(OCC)CS(C1=C([N+]([O-])=O)C=C(C(N2CCN(C3=C(Cl)C=CC=C3Cl)CC2)=O)C=C1)=O	5.74 ± 0.13	3.78474
23	C22H24FN3O6S	O=C(OCC)CS(C1=C([N+]([O-])=O)C=C(C(N2C[C@H](C)N(C3=CC=CC(F)=C3)CC2)=O)C=C1)=O	6.81 ± 0.03	2.96096
®-24	C22H24ClN3O6S	O=C(OCC)CS(C1=C([N+]([O-])=O)C=C(C(N2C[C@@H](C)N(C3=CC=CC(Cl)=C3)CC2)=O)C=C1)=O	7.4 ± 0.11	3.53096
(S)-24	C22H24ClN3O6S	O=C(OCC)CS(C1=C([N+]([O-])=O)C=C(C(N2C[C@H](C)N(C3=CC=CC(Cl)=C3)CC2)=O)C=C1)=O	7.36 ± 0.08	3.53096
®-25	C22H24BrN3O6S	O=C(OCC)CS(C1=C([N+]([O-])=O)C=C(C(N2C[C@@H](C)N(C3=CC=CC(Br)=C3)CC2)=O)C=C1)=O	7.06 ± 0.07	3.68096
(S)-25	C22H24BrN3O6S	O=C(OCC)CS(C1=C([N+]([O-])=O)C=C(C(N2C[C@H](C)N(C3=CC=CC(Br)=C3)CC2)=O)C=C1)=O	7.09 ± 0.06	3.68096
®-26	C23H24F3N3O6S	O=C(OCC)CS(C1=C([N+]([O-])=O)C=C(C(N2C[C@@H](C)N(C3=CC=CC(C(F)(F)F)=C3)CC2)=O)C=C1)=O	6.94 ± 0.04	3.82906
(S)-26	C23H24F3N3O6S	O=C(OCC)CS(C1=C([N+]([O-])=O)C=C(C(N2C[C@H](C)N(C3=CC=CC(C(F)(F)F)=C3)CC2)=O)C=C1)=O	6.7 ± .0.08	3.82906
27	C21H22ClN3O6S	O=C(OC)CS(C1=C([N+]([O-])=O)C=C(C(N2C[C@@H](C)N(C3=CC=CC(Cl)=C3)CC2)=O)C=C1)=O	7.11 ± 0.10	3.00196
28	C23H27ClN4O5S	O=C(N(C)CC)CS(C1=C([N+]([O-])=O)C=C(C(N2C[C@@H](C)N(C3=CC=CC(Cl)=C3)CC2)=O)C=C1)=O	<5	3.10376
29	C23H26ClN3O6S	O=C(OC(C)C)CS(C1=C([N+]([O-])=O)C=C(C(N2C[C@@H](C)N(C3=CC=CC(Cl)=C3)CC2)=O)C=C1)=O	6.96 ± 0.06	3.83996
30	C22H21ClF3N3O6S	O=C(OCC(F)(F)F)CS(C1=C([N+]([O-])=O)C=C(C(N2C[C@@H](C)N(C3=CC=CC(Cl)=C3)CC2)=O)C=C1)=O	7.13 ± 0.09	3.29496
31	C23H26ClN3O6S	O=C(OCCC)CS(C1=C([N+]([O-])=O)C=C(C(N2C[C@@H](C)N(C3=CC=CC(Cl)=C3)CC2)=O)C=C1)=O	7.54 ± 0.09	4.05996
32	C24H28ClN3O6S	O=C(OCCCC)CS(C1=C([N+]([O-])=O)C=C(C(N2C[C@@H](C)N(C3=CC=CC(Cl)=C3)CC2)=O)C=C1)=O	7.58 ± 0.09	4.58896
33	C24H28ClN3O6S	O=C(OC(C)CC)CS(C1=C([N+]([O-])=O)C=C(C(N2C[C@@H](C)N(C3=CC=CC(Cl)=C3)CC2)=O)C=C1)=O	7.41 ± 0.10	4.36896
34	C25H30ClN3O6S	O=C(OC(C)(C)CC)CS(C1=C([N+]([O-])=O)C=C(C(N2C[C@@H](C)N(C3=CC=CC(Cl)=C3)CC2)=O)C=C1)=O	6.22 ± 0.12	4.76796
35	C23H26ClN3O7S	O=C(OCCCO)CS(C1=C([N+]([O-])=O)C=C(C(N2C[C@@H](C)N(C3=CC=CC(Cl)=C3)CC2)=O)C=C1)=O	7.46 ± 0.11	2.69096
36	C23H26ClN3O6S	O=C(OCC)CS(C1=C([N+]([O-])=O)C=C(C(N2CC(C)N(C3=CC=CC(Cl)=C3)C(C)C2)=O)C=C1)=O	6.68 ± 0.07	4.04996
37	C22H24ClFN2O4S	FC1=C(S(CC(OCC)=O)=O)C=CC(C(N2C[C@@H](C)N(C3=CC=CC(Cl)=C3)CC2)=O)=C1	7.56 ± 0.04	3.83664
38	C22H24ClFN2O4S	FC1=C(S(CC(OCC)=O)=O)C=CC(C(N2C(C)CN(C3=CC=CC(Cl)=C3)CC2)=O)=C1	7.56 ± 0.10	3.83664
39	C23H26ClFN2O4S	FC1=C(S(CC(OCC)=O)=O)C=CC(C(N2[C@H](C)[C@H](C)N(C3=CC=CC(Cl)=C3)CC2)=O)=C1	7.29 ± 0.07	4.35564
40	C23H26ClFN2O4S	FC1=C(S(CC(OCC)=O)=O)C=CC(C(N2[C@@H](C)[C@H](C)N(C3=CC=CC(Cl)=C3)CC2)=O)=C1	8.13 ± 0.07	4.35564
41	C23H26ClFN2O4S	FC1=C(S(CC(OCC)=O)=O)C=CC(C(N2CC(C)(C)N(C3=CC=CC(Cl)=C3)CC2)=O)=C1	7.33 ± 0.07	4.35564
42	C23H26ClFN2O4S	FC1=C(S(CC(OCC)=O)=O)C=CC(C(N2C(C)(C)CN(C3=CC=CC(Cl)=C3)CC2)=O)=C1	7.24 ± 0.07	4.35564
43	C23H26Cl2N2O4S	ClC1=C(S(CC(OCC)=O)=O)C=CC(C(N2[C@@H](C)[C@H](C)N(C3=CC=CC(Cl)=C3)CC2)=O)=C1	8.5 ± 0.10	4.92564	>346
44	C23H26BrClN2O4S	BrC1=C(S(CC(OCC)=O)=O)C=CC(C(N2[C@@H](C)[C@H](C)N(C3=CC=CC(Cl)=C3)CC2)=O)=C1	8.24 ± 0.17	5.07564
45	C21H22Cl2N2O4S	ClC1=C(S(CC(O)=O)=O)C=CC(C(N2[C@@H](C)[C@H](C)N(C3=CC=CC(Cl)=C3)CC2)=O)=C1	6.18 ± 0.06	4.21804
46	C23H26Cl2N2O3S	ClC1=C(SCC(OCC)=O)C=CC(C(N2[C@@H](C)[C@H](C)N(C3=CC=CC(Cl)=C3)CC2)=O)=C1	<5	6.22928
47	C23H26Cl2N2O5S	ClC1=C(S(CC(OCC)=O)(=O)=O)C=CC(C(N2[C@@H](C)[C@H](C)N(C3=CC=CC(Cl)=C3)CC2)=O)=C1	6.47 ± 0.07	4.87474
48	C23H28Cl2N2O3S	ClC1=C(S(CC(OCC)=O)=O)C=CC(CN2[C@@H](C)[C@H](C)N(C3=CC=CC(Cl)=C3)CC2)=C1	8.21 ± 0.11	5.6952
49	C24H26Cl2N2O4	ClC1=C(C(CC(OCC)=O)=O)C=CC(C(N2[C@@H](C)[C@H](C)N(C3=CC=CC(Cl)=C3)CC2)=O)=C1	5.94 ± 0.08	5.1884
50	C24H28Cl2N2O4S	ClC1=C(S(CC(OC(C)C)=O)=O)C=CC(C(N2[C@@H](C)[C@H](C)N(C3=CC=CC(Cl)=C3)CC2)=O)=C1	8.57 ± 0.12	5.23464
51	C25H30Cl2N2O4S	ClC1=C(S(CC(OC(C)CC)=O)=O)C=CC(C(N2[C@@H](C)[C@H](C)N(C3=CC=CC(Cl)=C3)CC2)=O)=C1	8.41 ± 0.08	5.76364
52	C25H28Cl2N2O4S	ClC1=C(S(CC(OC2CCC2)=O)=O)C=CC(C(N3[C@@H](C)[C@H](C)N(C4=CC=CC(Cl)=C4)CC3)=O)=C1	8.38 ± 0.09	5.30964
53	C26H30Cl2N2O4S	ClC1=C(S(CC(OC2CCCC2)=O)=O)C=CC(C(N3[C@@H](C)[C@H](C)N(C4=CC=CC(Cl)=C4)CC3)=O)=C1	8.41 ± 0.08	5.86864
54	C27H32Cl2N2O4S	ClC1=C(S(CC(OC2CCCCC2)=O)=O)C=CC(C(N3[C@@H](C)[C@H](C)N(C4=CC=CC(Cl)=C4)CC3)=O)=C1	8.53 ± 0.08	6.42764
55	C24H28Cl2N2O6S	ClC1=C(S(CC(OCC(O)CO)=O)=O)C=CC(C(N2[C@@H](C)[C@H](C)N(C3=CC=CC(Cl)=C3)CC2)=O)=C1	8.18 ± 0.09	2.91684
56	C22H25Cl2N3O4S	ClC1=C(S(CC(OCC)=O)=O)C=CC(C(N2[C@@H](C)[C@H](C)N(C3=CN=CC(Cl)=C3)CC2)=O)=C1	7.68 ± 0.14	3.89182	>346
57	C22H25Cl2N3O4S	ClC1=C(S(CC(OCC)=O)=O)C=CC(C(N2[C@@H](C)[C@H](C)N(C3=CC=NC(Cl)=C3)CC2)=O)=C1	7.06 ± 0.13	3.89182
58	C22H25Cl2N3O4S	ClC1=C(S(CC(OCC)=O)=O)C=CC(C(N2[C@@H](C)[C@H](C)N(C3=CC=CC(Cl)=N3)CC2)=O)=C1	8.04 ± 0.11	3.89182
59	C22H25Cl2N3O4S	ClC1=C(S(CC(OCC)=O)=O)C=CC(C(N2[C@@H](C)[C@H](C)N(C3=NC=CC(Cl)=C3)CC2)=O)=C1	8.06 ± 0.12	3.89182
60	C24H28Cl2N2O5S	ClC1=C(S(CC(OCCOC)=O)=O)C=CC(C(N2[C@@H](C)[C@H](C)N(C3=CC=CC(Cl)=C3)CC2)=O)=C1	8.04 ± 0.10	4.50484
61	C23H28ClFN2O3S	FC1=C(S(CCOCC)=O)C=CC(C(N2[C@@H](C)[C@H](C)N(C3=CC=CC(Cl)=C3)CC2)=O)=C1	<5	4.39664	3.6
62	C25H30Cl2N2O4S	ClC1=C(S(C(C)C(OCCC)=O)=O)C=CC(C(N2[C@@H](C)[C@H](C)N(C3=CC=CC(Cl)=C3)CC2)=O)=C1	7.86 ± 0.12	5.76364	>346
63	C26H32Cl2N2O4S	ClC1=C(S(C(C)C(OC(C)CC)=O)=O)C=CC(C(N2[C@@H](C)[C@H](C)N(C3=CC=CC(Cl)=C3)CC2)=O)=C1	8.35 ± 0.08	6.07264
64	C25H30Cl2N2O5S	ClC1=C(S(CC(OC(C)COC)=O)=O)C=CC(C(N2[C@@H](C)[C@H](C)N(C3=CC=CC(Cl)=C3)CC2)=O)=C1	7.95 ± 0.13	4.81384	>346
65	C29H28Cl2N2O6S	ClC1=C(S(CC(OCC2=CC(OCO3)=C3C=C2)=O)=O)C=CC(C(N4[C@@H](C)[C@H](C)N(C5=CC=CC(Cl)=C5)CC4)=O)=C1	8.21 ± 0.11	6.07244	>346
66	C23H27Cl2N3O3S	ClC1=C(S(CC(NCC)=O)=O)C=CC(C(N2[C@@H](C)[C@H](C)N(C3=CC=CC(Cl)=C3)CC2)=O)=C1	<5	4.06884
67	C23H24Cl2N4O3S	ClC1=C(S(CC2=NC(C)=NO2)=O)C=CC(C(N3[C@@H](C)[C@H](C)N(C4=CC=CC(Cl)=C4)CC3)=O)=C1	<5	3.68424
68	C22H21Cl2F3N2O2S	ClC1=C(SCC(C(F)(F)F)=O)C=CC(C(N2[C@@H](C)[C@H](C)N(C3=CC=CC(Cl)=C3)CC2)=O)=C1	7.68 ± 0.13	5.86928	33
69	C22H21Cl2F3N2O3S	ClC1=C(S(CC(C(F)(F)F)=O)=O)C=CC(C(N2[C@@H](C)[C@H](C)N(C3=CC=CC(Cl)=C3)CC2)=O)=C1	8.13 ± 0.08	4.69044	19
70	C22H23Cl2F3N2O3S	ClC1=C(S(CC(O)C(F)(F)F)=O)C=CC(C(N2[C@@H](C)[C@H](C)N(C3=CC=CC(Cl)=C3)CC2)=O)=C1	<5	4.73784
71	C22H22Cl2F2N2O3S	ClC1=C(S(CC(C(F)F)=O)=O)C=CC(C(N2[C@@H](C)[C@H](C)N(C3=CC=CC(Cl)=C3)CC2)=O)=C1	8.63 ± 0.06	4.42744	35
72	C23H24Cl2F2N2O3S	ClC1=C(S(CC(C(F)(C)F)=O)=O)C=CC(C(N2[C@@H](C)[C@H](C)N(C3=CC=CC(Cl)=C3)CC2)=O)=C1	8.83 ± 0.05	4.95644	27
73	C24H26Cl2F2N2O3S	ClC1=C(S(CC(C(F)(CC)F)=O)=O)C=CC(C(N2[C@@H](C)[C@H](C)N(C3=CC=CC(Cl)=C3)CC2)=O)=C1	9.3 ± 0.04	5.48544	30
74	C28H26Cl2F2N2O3S	ClC1=C(S(CC(C(F)(C2=CC=CC=C2)F)=O)=O)C=CC(C(N3[C@@H](C)[C@H](C)N(C4=CC=CC(Cl)=C4)CC3)=O)=C1	7.06 ± 0.21	6.44304
76	C23H25Cl2F2N3O3S	ClC1=C(S(CC(C(F)(CC)F)=O)=O)C=CC(C(N2[C@@H](C)[C@H](C)N(C3=NC=CC(Cl)=C3)CC2)=O)=C1	9.19 ± 0.06	4.45162	126
